# Supplementary material for: The CpG Island Encompassing the Promoter and First Exon of Human DNMT3L Gene Is a PcG/TrX Response Element (PRE)
Source: PLoS One. 2014 Apr 17;9(4):e93561. doi: 10.1371/journal.pone.0093561 (PMC3990577; doi:10.1371/journal.pone.0093561)
Supplement: Table S1 — Genomic location of the 3L-L construct in transgenic Drosophila. Inverse PCR followed by Sequencing of the PCR product was done to determine the Drosophila genomic loci harbouring the 3L-L construct. The coordinates mentioned are with reference to the Drosophila genomic sequence available in NCBI (provided in column 5). (XLSX) [file pone.0093561.s005.xlsx]

## Sheet: Sheet1
Table S1
Sl. No.	Transgenic 3LL line	Chromosome	Co-ordinates
1	25.2.11	2L	chr2L:2956063-2956113
2	25.2.12	2R	chr2R:12273825-12274043
3	25.2.13	2R	chr2R:7039492-7039512
4	25.2.16	2R	chr2R:17362803-17362936
5	25.2.24	2R	chr2R:4512922-4513015
6	25.2.29	3R	chr3R:6120603-6120622
7	25.2.30	2R	chr2R:12273825-12274043
8	25.2.31	3R	chr3R:14224668-14224977
